# Supplementary material for: Does Each Menstrual Cycle Elicit a Distinct Effect on Olfactory and Gustatory Perception?
Source: Nutrients. 2021 Jul 22;13(8):2509. doi: 10.3390/nu13082509 (PMC8401541; doi:10.3390/nu13082509)
Supplement: Supplementary file 1 [file nutrients-13-02509-s001.zip]

Archive with 1 entries (1 files):
- nutrients-1308356-supplementary.pdf
